# Supplementary material for: Discovery of a potent HMG-CoA reductase degrader that eliminates statin-induced reductase accumulation and lowers cholesterol
Source: Nat Commun. 2018 Dec 3;9:5138. doi: 10.1038/s41467-018-07590-3 (PMC6277434; doi:10.1038/s41467-018-07590-3)
Supplement: Supplementary file 4 — Supplementary Data 1 [file 41467_2018_7590_MOESM4_ESM.xlsx]

## Sheet: Figure 1a
Figure 1a
	anti-HMGCR (H2)
	anti-CHC

## Sheet: Figure 1b
Figure 1b
		Lovastatin
		-	+
		1.78901	61.3526
		0.903263	59.2668
		0.30977	54.571
	mean	1	58.3968
	SD	0.744418	3.47349

## Sheet: Figure 1c
Figure 1c
		Lovastatin
		-	+
		1	2.5
		0.88	2.78
		1.12	2.33
	mean	1	2.53667
	SD	0.12	0.22723

## Sheet: Figure 1d
Figure 1d
	anti-HMGCR(A9)
	anti-CHC

## Sheet: Figure 1e
Figure 1e			HMGCR protein		HMGCR mRNA
		Lovastatin (uM)	mean	SD	mean	SD
		0	1	0.13028	1	0.091077
		0.001	1.70575	0.11825	1.19584	0.28627
		0.003	2.87227	0.23172	1.50954	0.341782
		0.01	6.39524	0.81826	1.89742	0.182696
		0.03	10.2955	1.13923	2.52331	0.35474
		0.1	11.6269	0.78253	2.95905	0.746888
		0.3	13.3691	0.8321	3.44712	0.545432
		1	14.123	0.56183	3.68845	0.677551
		3	14.7817	1.21351	3.60157	0.5
		10	14.2587	1.5291	3.66306	0.8862

## Sheet: Figure 1f
Figure 1f
	anti-HMGCR(A9)
	anti-CHC

## Sheet: Figure 1g
Figure 1g
			HMGCR protein		HMGCR mRNA
		Lovastatin (uM)	Mean	SD	Mean	SD
		0	1	0.210403	1	0.145568
		0.001	0.94176	0.7549	1.00032	0.246749
		0.003	1.17795	0.468954	1.03028	0.225035
		0.01	2.75848	0.56923	1.0471	0.130788
		0.03	4.96247	0.5418	1.18457	0.267686
		0.1	7.08718	0.521489	1.05241	0.346901
		0.3	7.13878	0.62824	0.99579	0.448626
		1	8.17445	0.61285	1.19726	0.605465
		3	8.26184	0.874367	1.00892	0.710665
		10	7.24884	0.64392	1.04001	0.548846

## Sheet: Figure 2b
Figure 2b
	anti-HMGCR(A9)
	anti-GFP
	anti-CHC

## Sheet: Figure 2c
Figure 2c
		Cholesterol (uM)	HMGCR		GFP
			mean	SD	mean	SD
		0	100.006	11.3478	100.008	9.7832
		1	100.862	10.7341	93.1421	12.1945
		3	95.8793	8.92348	90.7374	7.3893
		10	57.8709	7.2924	74.0079	8.2643
		24,25-DHL (uM)	HMGCR		GFP
			mean	SD	mean	SD
		0	100	9.3482	100	10.7523
		0.3	73.3548	7.8125	87.2697	9.6385
		1	35.9866	5.3198	51.2487	8.2762
		3	7.19497	1.2837	6.89752	2.5423

## Sheet: Figure 2e
Figure 2e
		Cholesterol(uM)	Mean	SD
		0.001	100	3.18358
		0.01	100.012	2.26874
		0.1	95.9213	4.63975
		0.3	88.8975	5.7027
		1	77.2353	5.39729
		3	66.579	1.65565
		10	65.5446	1.30067
		20	58.9165	1.0763
		30	46.9727	1.24694
		24,25-DHL(uM)	Mean	SD
		31.2	5	0.2
		15.6	10.4985	0.75669
		7.8	25.7375	0
		2.34	45.713	0.609333
		7.8	55.6471	1.11114
		0.234	80.6542	0
		0.078	97.2588	3.44891
		0.023	100	5.5771
		0.0078	100.168	6.56329
		0.001	100	4.51226

[truncated: 17 more sheets: Figure 3a, Figure 3b, Figure 4, Figure 5a, Figure 5b, Figure 5c, Figure 5d, Figure 5e, Figure 5f, Figure 5g, Figure 6a, Figure 6b, Figure 6c, Figure 6d, Figure 6e, Figure 6f, Figure 6j]
